# Supplementary material for: Assessment of the Adverse Health Effects of Aflatoxin Exposure from Unpackaged Peanut Oil in Guangdong, China
Source: Toxins (Basel). 2023 Nov 9;15(11):646. doi: 10.3390/toxins15110646 (PMC10675126; doi:10.3390/toxins15110646)
Supplement: Supplementary file 1 [file toxins-15-00646-s001.zip]

Archive with 1 entries (1 files):
- toxins-2673646-supplementary.xlsx
