# Supplementary material for: Assessment of the Adverse Health Effects of Aflatoxin Exposure from Unpackaged Peanut Oil in Guangdong, China
Source: Toxins (Basel). 2023 Nov 9;15(11):646. doi: 10.3390/toxins15110646 (PMC10675126; doi:10.3390/toxins15110646)
Supplement: Supplementary file 1 [file toxins-15-00646-s001.zip › toxins-2673646-supplementary.xlsx]

## Sheet: Table S1
Table S1 Adverse health effect caused by HBV infection
		HBsAg- (n=143)		HBsAg+ (n=25)		p
		mean±SD		mean±SD
BMI		23.07±3.22		24.66±3.68		0.027
Age		49.31±9.14		47.96±9.12		0.497
AFB1 EDI (ng/kg BW/d)		10.55±18.12		5.05±5.55		0.664
AFT EDI (ng/kg BW/d)		12.39±21.30		6.20±6.72		0.687
Liver function and lipid metabolism
AST (U/L)		22.34±6.49		28.16±12.52		0.021
ALT (U/L)		22.02±15.63		29.16±18.49		0.042
ALP (U/L)		84.41±23.05		84.60±24.33		0.977
GT (U/L)		39.50±42.69		42.04±35.30		0.559
TP (g/L)		77.11±3.87		76.10±3.04		0.229
TBIL (μmol/L)		10.55±4.70		9.12±5.51		0.048
ALB (g/L)		47.98±1.93		46.50±2.81		0.008
CHOL (mmol/L)		5.05±1.01		4.83±0.81		0.256
HDL CH (mmol/L)		1.48±0.64		1.35±0.31		0.231
LDL CH (mmol/L)		3.09±0.82		2.88±0.79		0.206
TG (mmol/L)		1.69±1.07		1.74±1.43		0.581
Mann–Whitney test is used here. Bold character indicates p < 0.05.

## Sheet: Table S2
Table S2 Adverse health effect caused by AFB1 from UPP oil in HBsAg- populaiton
		Q1 (n=36)				Q2 (n=36)				Q3 (n=35)				Q4 (n=36)				p	p trend
		mean±SD		M (P25, P75)		mean±SD		M (P25, P75)		mean±SD		M (P25, P75)		mean±SD		M (P25, P75)
Age(year)		49.25±8.79		50.50 (41.25, 58.00)		50.36±9.13		48.50 (44.25, 58.75)		50.31±8.90		51.00 (44.00, 58.00)		47.33±9.74		49.50 (39.75, 55.00)		0.635	0.04
Gender
male		10 (27.78%)				16(44.44%)				16(45.71%)				16 (44.44%)				0.354	0.094
female		26 (72.22%)				20(55.56%)				19(54.29%)				20 (55.56%)
BMI		22.80±3.11		22.73 (20.49, 24.62)		23.71±3.46		23.53 (21.61, 25.40)		23.68±3.18		23.96 (21.02, 25.67)		22.10±2.97		22.72 (19.27, 24.58)		0.158	0.105
AFB1 EDI (ng/kg BW/d)		0.00±0.00		0.00 (0.00, 0.01)		1.25±1.00		1.39 (0.05, 2.13)		6.81±2.47		6.30 (4.79, 8.61)		31.94±22.46		23.05 (17.10, 42.12)		<0.001	-
AFT EDI (ng/kg BW/d)		0.17±0.45		0.02 (0.01, 0.03)		2.16±2.66		1.73 (0.55, 2.53)		8.57±2.97		7.90 (6.55, 11.06)		38.55±29.07		28.96 (20.60, 50.00)		<0.001	<0.001
Liver function and lipid metabolism
AST (U/L)		21.31±6.28		21.50 (17, 24)		23.39±6.30		22.50 (19.00, 25.50)		22.66±6.59		21.00 (18.00, 25.00)		22.00±6.85		19.50 (17.00, 25.75)		0.387	0.9
ALT (U/L)		20.17±10.23		17.50 (14.25, 23)		22.97±17.79		19.00 (15.25, 26.50)		25.20±19.96		18.00 (14.00, 28.00)		19.83±12.80		15.50 (13.00, 21.00)		0.23	0.798
ALP (U)		81±18.34		80 (67.25, 92.75)		85.97±24.32		86.50 (72.25, 102.25)		82.89±24.31		73.00 (65.00, 100.00)		87.75±24.99		84.50 (70.25, 103.75)		0.45	0.75
GGT (U/L)		33.53±24.53		23.50 (17, 45.50)		32.67±28.15		23.50 (15.75, 37.75)		51.69±53.18		31.00 (20.00, 65.00)		40.47±54.93		24.50 (16.50, 38.75)		0.148	0.951
TP (g/L)		77.66±3.83		77.85 (75.73, 80.2)		77.27±3.77		77.45 (74.70, 79.40)		77.34±3.81		77.30 (74.50, 80.20)		76.18±4.06		76.40 (73.30, 78.88)		0.444	0.065
TBIL (μmol/L)		10.07±4.43		9.20 (6.80, 12.50)		9.98±5.28		8.85 (6.40, 11.28)		10.80±4.64		10.90 (7.10, 13.50)		11.34±4.48		10.60 (8.10, 12.95)		0.261	0.661
ALB (g/L)		47.97±1.90		48 (46.60, 49.38)		47.70±1.97		47.65 (46.30, 48.88)		48.26±2.04		48.00 (46.60, 50.00)		47.99±1.87		47.90 (46.70, 49.33)		0.654	0.592
CHOL (mmol/L)		5.25±0.81		5.10 (4.67, 5.86)		5.06±0.92		5.06 (4.28, 5.66)		4.95±1.31		4.99 (4.22, 5.77)		4.92±0.95		4.96 (4.31, 5.46)		0.661	0.097
HDL CH (mmol/L)		1.48±0.33		1.40 (1.25, 1.68)		1.39±0.30		1.37 (1.17, 1.64)		1.40±0.59		1.30 (0.99, 1.73)		1.66±1.04		1.50 (1.16, 1.80)		0.249	0.485
LDL CH (mmol/L)		3.27±0.69		3.18 (2.76, 3.82)		3.12±0.81		3.10 (2.51, 3.73)		3.00±0.96		2.91 (2.12, 3.67)		2.97±0.82		3.10 (2.22, 3.40)		0.402	0.032
TG (mmol/L)		1.57±0.96		1.14 (0.89, 2.11)		1.56±0.83		1.40 (1.02, 1.87)		2.11±1.33		1.88 (1.12,2.57)		1.54±1.02		1.16 (0.99, 1.66)		0.079	0.892
Food consumption (g/kg bw/d)
Rice		5.26±2.55		5.04 (3.23, 6.00)		5.92±3.77		5.24 (2.89, 6.79)		5.89±3.61		4.75 (3.93, 5.96)		6.54±4.22		5.05 (3.08, 10.32)		0.952	0.003
Rice Product		0.36±0.52		0.19 (0.06, 0.42)		0.28±0.39		0.16 (0.07, 0.36)		0.22±0.26		0.16 (0.06, 0.27)		0.27±0.31		0.15 (0.09, 0.34)		0.844	0.592
noodle		0.16±0.20		0.08 (0.00, 0.31)		0.26±0.24		0.19 (0.08, 0.39)		0.21±0.29		0.16 (0.02, 0.24)		0.31±0.34		0.16 (0.05, 0.51)		0.106	0.076
corn		0.13±0.11		0.14 (0.00, 0.22)		0.18±0.14		0.16 (0.06, 0.26)		0.14±0.22		0.08 (0.00, 0.23)		0.21±0.57		0.08 (0.01, 0.21)		0.133	0.509
bean		0.12±0.14		0.04 (0.01, 0.19)		0.15±0.18		0.09 (0.01, 0.20)		0.12±0.14		0.08 (0.01, 0.21)		0.15±0.17		0.09 (0.01, 0.26)		0.928	0.639
milk		0.32±0.82		0.00 (0.00, 0.28)		0.06±0.17		0.00 (0.00, 0.03)		0.26±0.85		0.00 (0.00, 0.12)		0.44±1.13		0.00 (0.00, 0.32)		0.224	0.112
peanut		0.12±0.30		0.01 (0.00, 0.07)		0.16±0.53		0.05 (0.00, 0.12)		0.17±0.50		0.04 (0.01, 0.13)		0.09±0.16		0.03 (0.00, 0.11)		0.53	0.601
nutCom		0.00±0.01		0.00 (0.00, 0.00)		0.00±0.02		0.00 (0.00, 0.00)		0.00±0.00		0.00 (0.00, 0.00)		0.05±0.16		0.00 (0.00, 0.00)		0.459	0.015
chill		0.00±0.00		0.00 (0.00, 0.00)		0.02±0.06		0.00 (0.00, 0.00)		0.01±0.03		0.00 (0.00, 0.00)		0.12±0.52		0.00 (0.00, 0.01)		0.469	<0.001
UPP oil		0.29±0.12		0.30 (0.24, 0.38)		0.64±0.86		0.32 (0.27, 0.58)		0.40±0.30		0.31 (0.25, 0.37)		0.81±0.94		0.49 (0.31, 0.89)		0.001	<0.001
Liver function and lipid metabolism metric anomalies(abnormal %)
AST(abnormal %)		5 (13.89%)				2 (5.56%)				3 (8.57%)				3 (8.33%)				0.705	-
ALT(abnormal %)		3 (8.33%)				1 (2.78%)				4 (11.43%)				2 (5.56%)				0.47	-
ALP(abnormal %)		2 (5.56%)				7 (19.44%)				4 (11.43%)				5 (13.89%)				0.354	-
GGT(abnormal %)		10 (27.78%)				8 (22.22%)				15 (42.86%)				8 (22.22%)				0.178	-
TP(abnormal %)		0 (0.00%)				2 (5.56%)				1 (2.86%)				0 (0.00%)				-	-
TBIL(abnormal %)		0 (0.00%)				2 (5.56%)				1 (2.86%)				1 (2.78%)				-	-
ALB(abnormal %)		0 (0.00%)				0 (0.00%)				0 (0.00%)				0 (0.00%)				-	-
CHOL(abnormal %)		18 (50.00%)				15 (41.67%)				14 (40.00%)				14 (38.89%)				0.783	-
HDL (abnormal %)		2 (5.56%)				5 (13.89%)				9 (25.71%)				3 (8.33%)				0.076	-
LDL (abnormal %)		15 (41.67%)				12 (33.33%)				13 (37.14%)				9 (25.00%)				0.488	-
TG (abnormal %)		13 (36.11%)				12 (33.33%)				20 (57.14%)				7 (19.44%)				0.011	-
Mann–Whitney test, Chi-square test and Linear regression test are used here. Bold character indicates p < 0.05. "-" indicates that there is a grid count of 0, and variance analysis cannot be performed.
